# Supplementary material for: Ultrasensitive and Multiplexed Target Detection Strategy Based on Photocleavable Mass Tags and Mass Signal Amplification
Source: Nanomaterials (Basel). 2025 Jul 29;15(15):1170. doi: 10.3390/nano15151170 (PMC12348162; doi:10.3390/nano15151170)
Supplement: Supplementary file 1 [file nanomaterials-15-01170-s001.zip]

Archive with 1 entries (1 files):
- nanomaterials-3659876-supplementary.pdf
